# Supplementary material for: A Nondestructive Methodology for Determining Chemical Composition of Salvia miltiorrhiza via Hyperspectral Imaging Analysis and Squeeze-and-Excitation Residual Networks
Source: Sensors (Basel). 2023 Nov 23;23(23):9345. doi: 10.3390/s23239345 (PMC10708663; doi:10.3390/s23239345)
Supplement: Supplementary file 1 [file sensors-23-09345-s001.zip]

Archive with 1 entries (1 files):
- sensors-2682859-supplementary.pdf
